# Supplementary material for: Perception of the Professional Knowledge of and Education on the Medical Technology Products among the Pharmacists in the Baltic and Nordic Countries—A Cross-Sectional Exploratory Study
Source: Pharmacy (Basel). 2016 Oct 13;4(4):29. doi: 10.3390/pharmacy4040029 (PMC5419374; doi:10.3390/pharmacy4040029)
Supplement: Supplementary file 1 [file pharmacy-04-00029-s001.zip]

Archive with 4 entries (3 files):
- pharmacy-148992-supplementary/
- pharmacy-148992-supplementary/pharmacy-148992-supplementary1.docx
- pharmacy-148992-supplementary/pharmacy-148992-supplementary2.docx
- pharmacy-148992-supplementary/pharmacy-148992-supplementary3.docx
